# Supplementary material for: Optical Analysis of Perovskite III-V Nanowires Interpenetrated Tandem Solar Cells
Source: Nanomaterials (Basel). 2024 Mar 14;14(6):518. doi: 10.3390/nano14060518 (PMC10974091; doi:10.3390/nano14060518)
Supplement: Supplementary file 1 [file nanomaterials-14-00518-s001.zip]

Archive with 1 entries (1 files):
- nanomaterials-2908294-supplementary.pdf
